# Supplementary material for: Duplication and Sub/Neofunctionalization of Malvolio, an Insect Homolog of Nramp, in the Subsocial Beetle Nicrophorus vespilloides
Source: G3 (Bethesda). 2017 Aug 22;7(10):3393–403. doi: 10.1534/g3.117.300183 (PMC5633388; doi:10.1534/g3.117.300183)
Supplement: Supplementary file 2 [file 3393FileS1.xlsx]

## Sheet: Sheet 1 - Protein Ascension Num
Protein Ascension Numbers
Species	Gene	Ascension Number
Acromyrmex echinatior	malvolio	XP_011049686.1
Acyrthosiphon pisum	malvolio	XP_016662172.1
Anopheles darlingi	malvolio	ETN68014.1
Anoplophora glabripennis	malvolio 1	JAB65050.1
Anoplophora glabripennis	malvolio 2	JAB64953.1
Apis dorsata	malvolio	XP_006616725.1
Apis mellifera	malvolio	XP_006563114.1
Bactrocera dorsalis	malvolio	XP_011203760.1
Cerapachys biroi	malvolio	XP_011329763.1
Ceratitis capitata	malvolio	XP_004537314.1
Cimex lectularius	malvolio 1	XP_014256037.1
Cimex lectularius	malvolio 2	XP_014241684.1
Crassostrea gigas	malvolio 1	EKC38127.1
Crassostrea gigas	malvolio 2	XP_011444077.1
Dendroctonus ponderosae	malvolio 1	ENN72519.1
Dendroctonus ponderosae	malvolio 2	ENN72605.1
Drosophila melanogaster	malvolio	NP_524425.2
Harpegnathos saltator	malvolio	XP_011150057.1
Human	slc11a1	P49279
Human	slc11a2	P49281
Linepithema humile	malvolio	XP_012230808.1
Lygus hesperus	malvolio 1	JAG21522.1
Lygus hesperus	malvolio 2	JAG27048.1
Megachile rotundata	malvolio	XP_012152498.1
Microplitis demolitor	malvolio	XP_008555611.1
Mouse	slc11a1	NP_038640.2
Mouse	slc11a2	NP_032758.2
Musca domestica	malvolio	XP_005188228.1
Nasonia vitripennis	malvolio 1	XP_008211505.1
Nasonia vitripennis	malvolio 2	XP_008210790.1
Nasonia vitripennis	malvolio 3	XP_008210798.2
Nicrophorus vespilloides	malvolio 1	ABG83_00005370-RA
Nicrophorus vespilloides	malvolio 2	ABG83_00002066-RA
Orussus abietinus	malvolio	XP_012275106.1
Pogonomyrmex barbatus	malvolio	XP_011637119.1
Solenopsis invicta	malvolio	EFZ19575.1
Tribolium castaneum	malvolio 1	XP_967521.1
Tribolium castaneum	malvolio 2	XP_973779.1
Trichogramma pretiosum	malvolio 1	XP_014224947.1
Trichogramma pretiosum	malvolio 2	XP_014234432.1
